# Supplementary material for: The Association between the Gut Microbiome and Development and Progression of Cancer Treatment Adverse Effects
Source: Cancers (Basel). 2023 Aug 28;15(17):4301. doi: 10.3390/cancers15174301 (PMC10487104; doi:10.3390/cancers15174301)
Supplement: Supplementary file 1 [file cancers-15-04301-s001.zip]

Archive with 1 entries (1 files):
- cancers-2499507-supplementary.pdf
